# Supplementary material for: mTORC1/S6K1 signaling promotes sustained oncogenic translation through modulating CRL3IBTK-mediated ubiquitination of eIF4A1 in cancer cells
Source: eLife. 2024 May 13;12:RP92236. doi: 10.7554/eLife.92236 (PMC11090508; doi:10.7554/eLife.92236)
Supplement: Figure 1—source data 1. [file elife-92236-fig1-data1.zip]

Archive with 33 entries (33 files):
- Figure_1-source_data_1/Figure_1-source_data_1_ Figure_1A_Actin.jpg
- Figure_1-source_data_1/Figure_1-source_data_1_ Figure_1A_IBTK.jpg
- Figure_1-source_data_1/Figure_1-source_data_1_ Figure_1D_FLAG.jpg
- Figure_1-source_data_1/Figure_1-source_data_1_ Figure_1D_Myc.jpg
- Figure_1-source_data_1/Figure_1-source_data_1_ Figure_1E_FLAG.jpg
- Figure_1-source_data_1/Figure_1-source_data_1_ Figure_1E_Myc.jpg
- Figure_1-source_data_1/Figure_1-source_data_1_ Figure_1F_FLAG.jpg
- Figure_1-source_data_1/Figure_1-source_data_1_ Figure_1F_Myc.jpg
- Figure_1-source_data_1/Figure_1-source_data_1_ Figure_1G_CUL3.jpg
- Figure_1-source_data_1/Figure_1-source_data_1_ Figure_1G_eIF2a┴.jpg
- Figure_1-source_data_1/Figure_1-source_data_1_ Figure_1G_eIF3E.jpg
- Figure_1-source_data_1/Figure_1-source_data_1_ Figure_1G_eIF3H.jpg
- Figure_1-source_data_1/Figure_1-source_data_1_ Figure_1G_eIF3I.jpg
- Figure_1-source_data_1/Figure_1-source_data_1_ Figure_1G_eIF4A1.jpg
- Figure_1-source_data_1/Figure_1-source_data_1_ Figure_1G_eIF4A2.jpg
- Figure_1-source_data_1/Figure_1-source_data_1_ Figure_1G_eIF4A3.jpg
- Figure_1-source_data_1/Figure_1-source_data_1_ Figure_1G_eIF4B.jpg
- Figure_1-source_data_1/Figure_1-source_data_1_ Figure_1G_eIF4E.jpg
- Figure_1-source_data_1/Figure_1-source_data_1_ Figure_1G_eIF4G.jpg
- Figure_1-source_data_1/Figure_1-source_data_1_ Figure_1G_FLAG.jpg
- Figure_1-source_data_1/Figure_1-source_data_1_ Figure_1G_IBTK.jpg
- Figure_1-source_data_1/Figure_1-source_data_1_ Figure_1G_PCDC4.jpg
- Figure_1-source_data_1/Figure_1-source_data_1_ Figure_1G_RBX1.jpg
- Figure_1-source_data_1/Figure_1-source_data_1_ Figure_1H_eIF4A1.jpg
- Figure_1-source_data_1/Figure_1-source_data_1_ Figure_1H_IBTK.jpg
- Figure_1-source_data_1/Figure_1-source_data_1_ Figure_1I_eIF4A2.jpg
- Figure_1-source_data_1/Figure_1-source_data_1_ Figure_1I_IBTK.jpg
- Figure_1-source_data_1/Figure_1-source_data_1_ Figure_1J_eIF4A3.jpg
- Figure_1-source_data_1/Figure_1-source_data_1_ Figure_1J_IBTK.jpg
- Figure_1-source_data_1/Figure_1-source_data_1_ Figure_1K_eIF4A1.jpg
- Figure_1-source_data_1/Figure_1-source_data_1_ Figure_1K_eIF4A2.jpg
- Figure_1-source_data_1/Figure_1-source_data_1_ Figure_1K_eIF4A3.jpg
- Figure_1-source_data_1/Figure_1-source_data_1_ Figure_1K_IBTK.jpg
