# Supplementary material for: mTORC1/S6K1 signaling promotes sustained oncogenic translation through modulating CRL3IBTK-mediated ubiquitination of eIF4A1 in cancer cells
Source: eLife. 2024 May 13;12:RP92236. doi: 10.7554/eLife.92236 (PMC11090508; doi:10.7554/eLife.92236)
Supplement: Figure 2—source data 1. [file elife-92236-fig2-data1.zip]

Archive with 72 entries (72 files):
- Figure_2-source_data_1/Figure_2-source_data_1_ Figure_2A_Actin.jpg
- Figure_2-source_data_1/Figure_2-source_data_1_ Figure_2A_eIF4A1.jpg
- Figure_2-source_data_1/Figure_2-source_data_1_ Figure_2A_eIF4A2.jpg
- Figure_2-source_data_1/Figure_2-source_data_1_ Figure_2A_eIF4A3.jpg
- Figure_2-source_data_1/Figure_2-source_data_1_ Figure_2A_FLAG.jpg
- Figure_2-source_data_1/Figure_2-source_data_1_ Figure_2A_PDCD4.jpg
- Figure_2-source_data_1/Figure_2-source_data_1_ Figure_2B_eIF4A1(293T).jpg
- Figure_2-source_data_1/Figure_2-source_data_1_ Figure_2B_eIF4A1(H1299).jpg
- Figure_2-source_data_1/Figure_2-source_data_1_ Figure_2B_eIF4A1(SiHa).jpg
- Figure_2-source_data_1/Figure_2-source_data_1_ Figure_2B_eIF4A2(293T).jpg
- Figure_2-source_data_1/Figure_2-source_data_1_ Figure_2B_eIF4A2(H1299).jpg
- Figure_2-source_data_1/Figure_2-source_data_1_ Figure_2B_eIF4A2(SiHa).jpg
- Figure_2-source_data_1/Figure_2-source_data_1_ Figure_2B_eIF4A3(293T).jpg
- Figure_2-source_data_1/Figure_2-source_data_1_ Figure_2B_eIF4A3(H1299).jpg
- Figure_2-source_data_1/Figure_2-source_data_1_ Figure_2B_eIF4A3(SiHa).jpg
- Figure_2-source_data_1/Figure_2-source_data_1_ Figure_2B_GAPDH(293T).jpg
- Figure_2-source_data_1/Figure_2-source_data_1_ Figure_2B_GAPDH(H1299).jpg
- Figure_2-source_data_1/Figure_2-source_data_1_ Figure_2B_GAPDH(SiHa).jpg
- Figure_2-source_data_1/Figure_2-source_data_1_ Figure_2B_IBTK(293T).jpg
- Figure_2-source_data_1/Figure_2-source_data_1_ Figure_2B_IBTK(H1299).jpg
- Figure_2-source_data_1/Figure_2-source_data_1_ Figure_2B_IBTK(SiHa).jpg
- Figure_2-source_data_1/Figure_2-source_data_1_ Figure_2B_PDCD4(293T).jpg
- Figure_2-source_data_1/Figure_2-source_data_1_ Figure_2B_PDCD4(H1299).jpg
- Figure_2-source_data_1/Figure_2-source_data_1_ Figure_2B_PDCD4(SiHa).jpg
- Figure_2-source_data_1/Figure_2-source_data_1_ Figure_2C_eIF4A1(HeLa).jpg
- Figure_2-source_data_1/Figure_2-source_data_1_ Figure_2C_eIF4A1(SiHa).jpg
- Figure_2-source_data_1/Figure_2-source_data_1_ Figure_2C_eIF4A2(HeLa).jpg
- Figure_2-source_data_1/Figure_2-source_data_1_ Figure_2C_eIF4A2(SiHa).jpg
- Figure_2-source_data_1/Figure_2-source_data_1_ Figure_2C_eIF4A3(HeLa).jpg
- Figure_2-source_data_1/Figure_2-source_data_1_ Figure_2C_eIF4A3(SiHa).jpg
- Figure_2-source_data_1/Figure_2-source_data_1_ Figure_2C_GAPDH(HeLa).jpg
- Figure_2-source_data_1/Figure_2-source_data_1_ Figure_2C_GAPDH(SiHa).jpg
- Figure_2-source_data_1/Figure_2-source_data_1_ Figure_2C_IBTK(HeLa).jpg
- Figure_2-source_data_1/Figure_2-source_data_1_ Figure_2C_IBTK(SiHa).jpg
- Figure_2-source_data_1/Figure_2-source_data_1_ Figure_2C_PDCD4(HeLa).jpg
- Figure_2-source_data_1/Figure_2-source_data_1_ Figure_2C_PDCD4(SiHa).jpg
- Figure_2-source_data_1/Figure_2-source_data_1_ Figure_2D_IP_FLAG(eIF4A1).jpg
- Figure_2-source_data_1/Figure_2-source_data_1_ Figure_2D_IP_FLAG(eIF4A2).jpg
- Figure_2-source_data_1/Figure_2-source_data_1_ Figure_2D_IP_FLAG(eIF4A3).jpg
- Figure_2-source_data_1/Figure_2-source_data_1_ Figure_2D_IP_HA(eIF4A1).jpg
- Figure_2-source_data_1/Figure_2-source_data_1_ Figure_2D_IP_HA(eIF4A2).jpg
- Figure_2-source_data_1/Figure_2-source_data_1_ Figure_2D_IP_HA(eIF4A3).jpg
- Figure_2-source_data_1/Figure_2-source_data_1_ Figure_2D_IP_PA(eIF4A1).jpg
- Figure_2-source_data_1/Figure_2-source_data_1_ Figure_2D_IP_PA(eIF4A2).jpg
- Figure_2-source_data_1/Figure_2-source_data_1_ Figure_2D_IP_PA(eIF4A3).jpg
- Figure_2-source_data_1/Figure_2-source_data_1_ Figure_2D_WCL_FLAG(eIF4A1).jpg
- Figure_2-source_data_1/Figure_2-source_data_1_ Figure_2D_WCL_FLAG(eIF4A2).jpg
- Figure_2-source_data_1/Figure_2-source_data_1_ Figure_2D_WCL_FLAG(eIF4A3).jpg
- Figure_2-source_data_1/Figure_2-source_data_1_ Figure_2D_WCL_PA(eIF4A1).jpg
- Figure_2-source_data_1/Figure_2-source_data_1_ Figure_2D_WCL_PA(eIF4A2).jpg
- Figure_2-source_data_1/Figure_2-source_data_1_ Figure_2D_WCL_PA(eIF4A3).jpg
- Figure_2-source_data_1/Figure_2-source_data_1_ Figure_2E_HA(eIF4A1).jpg
- Figure_2-source_data_1/Figure_2-source_data_1_ Figure_2E_HA(eIF4A2).jpg
- Figure_2-source_data_1/Figure_2-source_data_1_ Figure_2E_HA(eIF4A3).jpg
- Figure_2-source_data_1/Figure_2-source_data_1_ Figure_2E_IP_eIF4A1.jpg
- Figure_2-source_data_1/Figure_2-source_data_1_ Figure_2E_IP_eIF4A2.jpg
- Figure_2-source_data_1/Figure_2-source_data_1_ Figure_2E_IP_eIF4A3.jpg
- Figure_2-source_data_1/Figure_2-source_data_1_ Figure_2E_WCL_eIF4A1.jpg
- Figure_2-source_data_1/Figure_2-source_data_1_ Figure_2E_WCL_eIF4A2.jpg
- Figure_2-source_data_1/Figure_2-source_data_1_ Figure_2E_WCL_eIF4A3.jpg
- Figure_2-source_data_1/Figure_2-source_data_1_ Figure_2E_WCL_IBTK(eIF4A1).jpg
- Figure_2-source_data_1/Figure_2-source_data_1_ Figure_2E_WCL_IBTK(eIF4A2).jpg
- Figure_2-source_data_1/Figure_2-source_data_1_ Figure_2E_WCL_IBTK(eIF4A3).jpg
- Figure_2-source_data_1/Figure_2-source_data_1_ Figure_2F_eIF4A1.jpg
- Figure_2-source_data_1/Figure_2-source_data_1_ Figure_2G_IP_HA(left panel).jpg
- Figure_2-source_data_1/Figure_2-source_data_1_ Figure_2G_IP_HA(right panel).jpg
- Figure_2-source_data_1/Figure_2-source_data_1_ Figure_2G_IP_PA(left panel).jpg
- Figure_2-source_data_1/Figure_2-source_data_1_ Figure_2G_IP_PA(right panle).jpg
- Figure_2-source_data_1/Figure_2-source_data_1_ Figure_2G_WCL_FLAG(left panel).jpg
- Figure_2-source_data_1/Figure_2-source_data_1_ Figure_2G_WCL_FLAG(right panel).jpg
- Figure_2-source_data_1/Figure_2-source_data_1_ Figure_2G_WCL_PA(left panle).jpg
- Figure_2-source_data_1/Figure_2-source_data_1_ Figure_2G_WCL_PA(right panel).jpg
