# Supplementary material for: mTORC1/S6K1 signaling promotes sustained oncogenic translation through modulating CRL3IBTK-mediated ubiquitination of eIF4A1 in cancer cells
Source: eLife. 2024 May 13;12:RP92236. doi: 10.7554/eLife.92236 (PMC11090508; doi:10.7554/eLife.92236)
Supplement: Figure 2—figure supplement 1—source data 1. [file elife-92236-fig2-figsupp1-data1.zip]

Archive with 9 entries (9 files):
- Figure_2-Figure Supplement_1-source_data_1/Figure_2-figure supplement_1_ source_data_1_ Figure_D_Actin.jpg
- Figure_2-Figure Supplement_1-source_data_1/Figure_2-figure supplement_1_ source_data_1_ Figure_D_eIF4A1.jpg
- Figure_2-Figure Supplement_1-source_data_1/Figure_2-figure supplement_1_ source_data_1_ Figure_D_eIF4A2.jpg
- Figure_2-Figure Supplement_1-source_data_1/Figure_2-figure supplement_1_ source_data_1_ Figure_D_eIF4A3.jpg
- Figure_2-Figure Supplement_1-source_data_1/Figure_2-figure supplement_1_ source_data_1_ Figure_D_IBTK.jpg
- Figure_2-Figure Supplement_1-source_data_1/Figure_2-figure supplement_1_ source_data_1_ Figure_G_IP_HA.jpg
- Figure_2-Figure Supplement_1-source_data_1/Figure_2-figure supplement_1_ source_data_1_ Figure_G_IP_PA.jpg
- Figure_2-Figure Supplement_1-source_data_1/Figure_2-figure supplement_1_ source_data_1_ Figure_G_WCL_FLAG.jpg
- Figure_2-Figure Supplement_1-source_data_1/Figure_2-figure supplement_1_ source_data_1_ Figure_G_WCL_PA.jpg
