# Supplementary material for: mTORC1/S6K1 signaling promotes sustained oncogenic translation through modulating CRL3IBTK-mediated ubiquitination of eIF4A1 in cancer cells
Source: eLife. 2024 May 13;12:RP92236. doi: 10.7554/eLife.92236 (PMC11090508; doi:10.7554/eLife.92236)
Supplement: Figure 2—figure supplement 1—source data 2. [file elife-92236-fig2-figsupp1-data2.zip]

Archive with 1 entries (1 files):
- Figure_2-Figure Supplement_1-source_data_2.jpg
