# Supplementary material for: mTORC1/S6K1 signaling promotes sustained oncogenic translation through modulating CRL3IBTK-mediated ubiquitination of eIF4A1 in cancer cells
Source: eLife. 2024 May 13;12:RP92236. doi: 10.7554/eLife.92236 (PMC11090508; doi:10.7554/eLife.92236)
Supplement: Figure 3—source data 1. [file elife-92236-fig3-data1.zip]

Archive with 16 entries (16 files):
- Figure_3-source_data_1/Figure3-source_data_1_ Figure_3A_GAPDH.jpg
- Figure_3-source_data_1/Figure3-source_data_1_ Figure_3A_IBTK.jpg
- Figure_3-source_data_1/Figure3-source_data_1_ Figure_3A_Puromycin.jpg
- Figure_3-source_data_1/Figure3-source_data_1_ Figure_3B_Actin.jpg
- Figure_3-source_data_1/Figure3-source_data_1_ Figure_3B_IBTK.jpg
- Figure_3-source_data_1/Figure3-source_data_1_ Figure_3B_Puromycin.jpg
- Figure_3-source_data_1/Figure3-source_data_1_ Figure_3H_eIF4A1.jpg
- Figure_3-source_data_1/Figure3-source_data_1_ Figure_3H_eIF4B.jpg
- Figure_3-source_data_1/Figure3-source_data_1_ Figure_3H_eIF4E.jpg
- Figure_3-source_data_1/Figure3-source_data_1_ Figure_3H_eIF4G.jpg
- Figure_3-source_data_1/Figure3-source_data_1_ Figure_3H_IBTK.jpg
- Figure_3-source_data_1/Figure3-source_data_1_ Figure_3I_eIF4A1.jpg
- Figure_3-source_data_1/Figure3-source_data_1_ Figure_3I_eIF4B.jpg
- Figure_3-source_data_1/Figure3-source_data_1_ Figure_3I_eIF4E.jpg
- Figure_3-source_data_1/Figure3-source_data_1_ Figure_3I_eIF4G.jpg
- Figure_3-source_data_1/Figure3-source_data_1_ Figure_3I_IBTK.jpg
