# Supplementary material for: mTORC1/S6K1 signaling promotes sustained oncogenic translation through modulating CRL3IBTK-mediated ubiquitination of eIF4A1 in cancer cells
Source: eLife. 2024 May 13;12:RP92236. doi: 10.7554/eLife.92236 (PMC11090508; doi:10.7554/eLife.92236)
Supplement: Figure 3—figure supplement 1—source data 1. [file elife-92236-fig3-figsupp1-data1.zip]

Archive with 11 entries (11 files):
- Figure_3-Figure Supplement_1-source_data_1/Figure_3-figure supplement_1_ source_data_1_ Figure_A_Actin.jpg
- Figure_3-Figure Supplement_1-source_data_1/Figure_3-figure supplement_1_ source_data_1_ Figure_A_IBTK.jpg
- Figure_3-Figure Supplement_1-source_data_1/Figure_3-figure supplement_1_ source_data_1_ Figure_A_puromycin.jpg
- Figure_3-Figure Supplement_1-source_data_1/Figure_3-figure supplement_1_ source_data_1_ Figure_B_Actin.jpg
- Figure_3-Figure Supplement_1-source_data_1/Figure_3-figure supplement_1_ source_data_1_ Figure_B_IBTK.jpg
- Figure_3-Figure Supplement_1-source_data_1/Figure_3-figure supplement_1_ source_data_1_ Figure_B_puromycin.jpg
- Figure_3-Figure Supplement_1-source_data_1/Figure_3-figure supplement_1_ source_data_1_ Figure_C_Actin.jpg
- Figure_3-Figure Supplement_1-source_data_1/Figure_3-figure supplement_1_ source_data_1_ Figure_C_eIF4A1.jpg
- Figure_3-Figure Supplement_1-source_data_1/Figure_3-figure supplement_1_ source_data_1_ Figure_C_IBTK.jpg
- Figure_3-Figure Supplement_1-source_data_1/Figure_3-figure supplement_1_ source_data_1_ Figure_C_Myc.jpg
- Figure_3-Figure Supplement_1-source_data_1/Figure_3-figure supplement_1_ source_data_1_ Figure_C_puromycin.jpg
