# Supplementary material for: mTORC1/S6K1 signaling promotes sustained oncogenic translation through modulating CRL3IBTK-mediated ubiquitination of eIF4A1 in cancer cells
Source: eLife. 2024 May 13;12:RP92236. doi: 10.7554/eLife.92236 (PMC11090508; doi:10.7554/eLife.92236)
Supplement: Figure 4—source data 1. [file elife-92236-fig4-data1.zip]

Archive with 42 entries (42 files):
- Figure_4-source_data_1/Figure_4-source_data_1_ Figure_4A_ARF6(left panel).jpg
- Figure_4-source_data_1/Figure_4-source_data_1_ Figure_4A_ARF6(right panel).jpg
- Figure_4-source_data_1/Figure_4-source_data_1_ Figure_4A_CCND3(left panel).jpg
- Figure_4-source_data_1/Figure_4-source_data_1_ Figure_4A_CCND3(right panel).jpg
- Figure_4-source_data_1/Figure_4-source_data_1_ Figure_4A_CDK4(left panel).jpg
- Figure_4-source_data_1/Figure_4-source_data_1_ Figure_4A_CDK4(right panel).jpg
- Figure_4-source_data_1/Figure_4-source_data_1_ Figure_4A_CDK6(left panel).jpg
- Figure_4-source_data_1/Figure_4-source_data_1_ Figure_4A_CDK6(right panel).jpg
- Figure_4-source_data_1/Figure_4-source_data_1_ Figure_4A_EZH2(left panel).jpg
- Figure_4-source_data_1/Figure_4-source_data_1_ Figure_4A_EZH2(right panel).jpg
- Figure_4-source_data_1/Figure_4-source_data_1_ Figure_4A_GAPDH(left panel).jpg
- Figure_4-source_data_1/Figure_4-source_data_1_ Figure_4A_GAPDH(right panel).jpg
- Figure_4-source_data_1/Figure_4-source_data_1_ Figure_4A_IBTK(left panel).jpg
- Figure_4-source_data_1/Figure_4-source_data_1_ Figure_4A_IBTK(right panel).jpg
- Figure_4-source_data_1/Figure_4-source_data_1_ Figure_4A_MYC(left panel).jpg
- Figure_4-source_data_1/Figure_4-source_data_1_ Figure_4A_MYC(right panel).jpg
- Figure_4-source_data_1/Figure_4-source_data_1_ Figure_4A_NOTCH1(left panel).jpg
- Figure_4-source_data_1/Figure_4-source_data_1_ Figure_4A_NOTCH1(right panel).jpg
- Figure_4-source_data_1/Figure_4-source_data_1_ Figure_4A_ROCK1(left panel).jpg
- Figure_4-source_data_1/Figure_4-source_data_1_ Figure_4A_ROCK1(right panel).jpg
- Figure_4-source_data_1/Figure_4-source_data_1_ Figure_4A_STAT1(left panel).jpg
- Figure_4-source_data_1/Figure_4-source_data_1_ Figure_4A_STAT1(right panel).jpg
- Figure_4-source_data_1/Figure_4-source_data_1_ Figure_4A_XIAP(left panel).jpg
- Figure_4-source_data_1/Figure_4-source_data_1_ Figure_4A_XIAP(right panel).jpg
- Figure_4-source_data_1/Figure_4-source_data_1_ Figure_4C_Actin.jpg
- Figure_4-source_data_1/Figure_4-source_data_1_ Figure_4C_ARF6.jpg
- Figure_4-source_data_1/Figure_4-source_data_1_ Figure_4C_CCND3.jpg
- Figure_4-source_data_1/Figure_4-source_data_1_ Figure_4C_CDK4.jpg
- Figure_4-source_data_1/Figure_4-source_data_1_ Figure_4C_CDK6.jpg
- Figure_4-source_data_1/Figure_4-source_data_1_ Figure_4C_EZH2.jpg
- Figure_4-source_data_1/Figure_4-source_data_1_ Figure_4C_FLAG.jpg
- Figure_4-source_data_1/Figure_4-source_data_1_ Figure_4C_MYC.jpg
- Figure_4-source_data_1/Figure_4-source_data_1_ Figure_4C_NOTCH1.jpg
- Figure_4-source_data_1/Figure_4-source_data_1_ Figure_4C_ROCK1.jpg
- Figure_4-source_data_1/Figure_4-source_data_1_ Figure_4C_STAT1.jpg
- Figure_4-source_data_1/Figure_4-source_data_1_ Figure_4C_XIAP.jpg
- Figure_4-source_data_1/Figure_4-source_data_1_ Figure_4I_Actin.jpg
- Figure_4-source_data_1/Figure_4-source_data_1_ Figure_4I_CASP7.jpg
- Figure_4-source_data_1/Figure_4-source_data_1_ Figure_4I_CASP9.jpg
- Figure_4-source_data_1/Figure_4-source_data_1_ Figure_4I_cl-CASP7.jpg
- Figure_4-source_data_1/Figure_4-source_data_1_ Figure_4I_cl-CASP9.jpg
- Figure_4-source_data_1/Figure_4-source_data_1_ Figure_4I_IBTK.jpg
