# Supplementary material for: mTORC1/S6K1 signaling promotes sustained oncogenic translation through modulating CRL3IBTK-mediated ubiquitination of eIF4A1 in cancer cells
Source: eLife. 2024 May 13;12:RP92236. doi: 10.7554/eLife.92236 (PMC11090508; doi:10.7554/eLife.92236)
Supplement: Figure 4—figure supplement 1—source data 1. [file elife-92236-fig4-figsupp1-data1.zip]

Archive with 55 entries (55 files):
- Figure_4-Figure Supplement_1-source_data_1/Figure_4-figure supplement_1_ source_data_1_ Figure_A_Actin(left panel).jpg
- Figure_4-Figure Supplement_1-source_data_1/Figure_4-figure supplement_1_ source_data_1_ Figure_A_Actin(right panel).jpg
- Figure_4-Figure Supplement_1-source_data_1/Figure_4-figure supplement_1_ source_data_1_ Figure_A_ARF6(left panel).jpg
- Figure_4-Figure Supplement_1-source_data_1/Figure_4-figure supplement_1_ source_data_1_ Figure_A_ARF6(right panel).jpg
- Figure_4-Figure Supplement_1-source_data_1/Figure_4-figure supplement_1_ source_data_1_ Figure_A_CCND3(left panel).jpg
- Figure_4-Figure Supplement_1-source_data_1/Figure_4-figure supplement_1_ source_data_1_ Figure_A_CCND3(right panel).jpg
- Figure_4-Figure Supplement_1-source_data_1/Figure_4-figure supplement_1_ source_data_1_ Figure_A_CDK4(left panel).jpg
- Figure_4-Figure Supplement_1-source_data_1/Figure_4-figure supplement_1_ source_data_1_ Figure_A_CDK4(right panel).jpg
- Figure_4-Figure Supplement_1-source_data_1/Figure_4-figure supplement_1_ source_data_1_ Figure_A_CDK6(left panel).jpg
- Figure_4-Figure Supplement_1-source_data_1/Figure_4-figure supplement_1_ source_data_1_ Figure_A_CDK6(right panel).jpg
- Figure_4-Figure Supplement_1-source_data_1/Figure_4-figure supplement_1_ source_data_1_ Figure_A_EZH2(left panel).jpg
- Figure_4-Figure Supplement_1-source_data_1/Figure_4-figure supplement_1_ source_data_1_ Figure_A_EZH2(right panel).jpg
- Figure_4-Figure Supplement_1-source_data_1/Figure_4-figure supplement_1_ source_data_1_ Figure_A_IBTK (left panel).jpg
- Figure_4-Figure Supplement_1-source_data_1/Figure_4-figure supplement_1_ source_data_1_ Figure_A_IBTK (right panel).jpg
- Figure_4-Figure Supplement_1-source_data_1/Figure_4-figure supplement_1_ source_data_1_ Figure_A_MYC(left panel).jpg
- Figure_4-Figure Supplement_1-source_data_1/Figure_4-figure supplement_1_ source_data_1_ Figure_A_MYC(right panel).jpg
- Figure_4-Figure Supplement_1-source_data_1/Figure_4-figure supplement_1_ source_data_1_ Figure_A_NOTCH1(left panel).jpg
- Figure_4-Figure Supplement_1-source_data_1/Figure_4-figure supplement_1_ source_data_1_ Figure_A_NOTCH1(right panel).jpg
- Figure_4-Figure Supplement_1-source_data_1/Figure_4-figure supplement_1_ source_data_1_ Figure_A_ROCK1(left panel).jpg
- Figure_4-Figure Supplement_1-source_data_1/Figure_4-figure supplement_1_ source_data_1_ Figure_A_ROCK1(right panel).jpg
- Figure_4-Figure Supplement_1-source_data_1/Figure_4-figure supplement_1_ source_data_1_ Figure_A_STAT1(left panel).jpg
- Figure_4-Figure Supplement_1-source_data_1/Figure_4-figure supplement_1_ source_data_1_ Figure_A_STAT1(right panel).jpg
- Figure_4-Figure Supplement_1-source_data_1/Figure_4-figure supplement_1_ source_data_1_ Figure_A_XIAP(left panel).jpg
- Figure_4-Figure Supplement_1-source_data_1/Figure_4-figure supplement_1_ source_data_1_ Figure_A_XIAP(right panel).jpg
- Figure_4-Figure Supplement_1-source_data_1/Figure_4-figure supplement_1_ source_data_1_ Figure_C_Actin(left panel).jpg
- Figure_4-Figure Supplement_1-source_data_1/Figure_4-figure supplement_1_ source_data_1_ Figure_C_Actin(right panel).jpg
- Figure_4-Figure Supplement_1-source_data_1/Figure_4-figure supplement_1_ source_data_1_ Figure_C_AFR6(left panel).jpg
- Figure_4-Figure Supplement_1-source_data_1/Figure_4-figure supplement_1_ source_data_1_ Figure_C_AFR6(right panel).jpg
- Figure_4-Figure Supplement_1-source_data_1/Figure_4-figure supplement_1_ source_data_1_ Figure_C_CCND3(left panel).jpg
- Figure_4-Figure Supplement_1-source_data_1/Figure_4-figure supplement_1_ source_data_1_ Figure_C_CCND3(right panel).jpg
- Figure_4-Figure Supplement_1-source_data_1/Figure_4-figure supplement_1_ source_data_1_ Figure_C_CDK4(left panel).jpg
- Figure_4-Figure Supplement_1-source_data_1/Figure_4-figure supplement_1_ source_data_1_ Figure_C_CDK4(right panel).jpg
- Figure_4-Figure Supplement_1-source_data_1/Figure_4-figure supplement_1_ source_data_1_ Figure_C_CDK6(left panel).jpg
- Figure_4-Figure Supplement_1-source_data_1/Figure_4-figure supplement_1_ source_data_1_ Figure_C_CDK6(right panel).jpg
- Figure_4-Figure Supplement_1-source_data_1/Figure_4-figure supplement_1_ source_data_1_ Figure_C_EZH2(left panel).jpg
- Figure_4-Figure Supplement_1-source_data_1/Figure_4-figure supplement_1_ source_data_1_ Figure_C_EZH2(right panel).jpg
- Figure_4-Figure Supplement_1-source_data_1/Figure_4-figure supplement_1_ source_data_1_ Figure_C_IBTK (left panel).jpg
- Figure_4-Figure Supplement_1-source_data_1/Figure_4-figure supplement_1_ source_data_1_ Figure_C_IBTK(right panel).jpg
- Figure_4-Figure Supplement_1-source_data_1/Figure_4-figure supplement_1_ source_data_1_ Figure_C_MYC(left panel).jpg
- Figure_4-Figure Supplement_1-source_data_1/Figure_4-figure supplement_1_ source_data_1_ Figure_C_MYC(right panel).jpg
- Figure_4-Figure Supplement_1-source_data_1/Figure_4-figure supplement_1_ source_data_1_ Figure_C_NOTCH1(left panel).jpg
- Figure_4-Figure Supplement_1-source_data_1/Figure_4-figure supplement_1_ source_data_1_ Figure_C_NOTCH1(right panel).jpg
- Figure_4-Figure Supplement_1-source_data_1/Figure_4-figure supplement_1_ source_data_1_ Figure_C_ROCK1(left panel).jpg
- Figure_4-Figure Supplement_1-source_data_1/Figure_4-figure supplement_1_ source_data_1_ Figure_C_ROCK1(right panel).jpg
- Figure_4-Figure Supplement_1-source_data_1/Figure_4-figure supplement_1_ source_data_1_ Figure_C_STAT1(left panel).jpg
- Figure_4-Figure Supplement_1-source_data_1/Figure_4-figure supplement_1_ source_data_1_ Figure_C_STAT1(right panel) (2).jpg
- Figure_4-Figure Supplement_1-source_data_1/Figure_4-figure supplement_1_ source_data_1_ Figure_C_XIAP(left panel).jpg
- Figure_4-Figure Supplement_1-source_data_1/Figure_4-figure supplement_1_ source_data_1_ Figure_C_XIAP(right panel).jpg
- Figure_4-Figure Supplement_1-source_data_1/Figure_4-figure supplement_1_ source_data_1_ Figure_E_Actin.jpg
- Figure_4-Figure Supplement_1-source_data_1/Figure_4-figure supplement_1_ source_data_1_ Figure_E_CCND3.jpg
- Figure_4-Figure Supplement_1-source_data_1/Figure_4-figure supplement_1_ source_data_1_ Figure_E_CDK4.jpg
- Figure_4-Figure Supplement_1-source_data_1/Figure_4-figure supplement_1_ source_data_1_ Figure_E_eIF4A1.jpg
- Figure_4-Figure Supplement_1-source_data_1/Figure_4-figure supplement_1_ source_data_1_ Figure_E_EZH2.jpg
- Figure_4-Figure Supplement_1-source_data_1/Figure_4-figure supplement_1_ source_data_1_ Figure_E_IBTK.jpg
- Figure_4-Figure Supplement_1-source_data_1/Figure_4-figure supplement_1_ source_data_1_ Figure_E_Myc.jpg
