# Supplementary material for: mTORC1/S6K1 signaling promotes sustained oncogenic translation through modulating CRL3IBTK-mediated ubiquitination of eIF4A1 in cancer cells
Source: eLife. 2024 May 13;12:RP92236. doi: 10.7554/eLife.92236 (PMC11090508; doi:10.7554/eLife.92236)
Supplement: Figure 4—figure supplement 2—source data 1. [file elife-92236-fig4-figsupp2-data1.zip]

Archive with 12 entries (12 files):
- Figure_4-Figure Supplement_2_source_data_1/Figure_4-figure supplement_2_ source_data_1_ Figure_A_Actin.jpg
- Figure_4-Figure Supplement_2_source_data_1/Figure_4-figure supplement_2_ source_data_1_ Figure_A_CASP7.jpg
- Figure_4-Figure Supplement_2_source_data_1/Figure_4-figure supplement_2_ source_data_1_ Figure_A_CASP9.jpg
- Figure_4-Figure Supplement_2_source_data_1/Figure_4-figure supplement_2_ source_data_1_ Figure_A_cl-CASP7.jpg
- Figure_4-Figure Supplement_2_source_data_1/Figure_4-figure supplement_2_ source_data_1_ Figure_A_cl-CASP9.jpg
- Figure_4-Figure Supplement_2_source_data_1/Figure_4-figure supplement_2_ source_data_1_ Figure_A_IBTK.jpg
- Figure_4-Figure Supplement_2_source_data_1/Figure_4-figure supplement_2_ source_data_1_ Figure_G_Actin.jpg
- Figure_4-Figure Supplement_2_source_data_1/Figure_4-figure supplement_2_ source_data_1_ Figure_G_CASP7.jpg
- Figure_4-Figure Supplement_2_source_data_1/Figure_4-figure supplement_2_ source_data_1_ Figure_G_CASP9.jpg
- Figure_4-Figure Supplement_2_source_data_1/Figure_4-figure supplement_2_ source_data_1_ Figure_G_cl-CASP7.jpg
- Figure_4-Figure Supplement_2_source_data_1/Figure_4-figure supplement_2_ source_data_1_ Figure_G_cl-CASP9.jpg
- Figure_4-Figure Supplement_2_source_data_1/Figure_4-figure supplement_2_ source_data_1_ Figure_G_IBTK.jpg
