# Supplementary material for: mTORC1/S6K1 signaling promotes sustained oncogenic translation through modulating CRL3IBTK-mediated ubiquitination of eIF4A1 in cancer cells
Source: eLife. 2024 May 13;12:RP92236. doi: 10.7554/eLife.92236 (PMC11090508; doi:10.7554/eLife.92236)
Supplement: Figure 4—figure supplement 3—source data 1. [file elife-92236-fig4-figsupp3-data1.zip]

Archive with 10 entries (10 files):
- Figure_4-Figure Supplement_3_source_data_1/Figure_4-figure supplement_3_ source_data_1_ Figure_A_GAPDH.jpg
- Figure_4-Figure Supplement_3_source_data_1/Figure_4-figure supplement_3_ source_data_1_ Figure_A_IBTK.jpg
- Figure_4-Figure Supplement_3_source_data_1/Figure_4-figure supplement_3_ source_data_1_ Figure_A_IRF1.jpg
- Figure_4-Figure Supplement_3_source_data_1/Figure_4-figure supplement_3_ source_data_1_ Figure_A_PD-L1.jpg
- Figure_4-Figure Supplement_3_source_data_1/Figure_4-figure supplement_3_ source_data_1_ Figure_A_STAT1.jpg
- Figure_4-Figure Supplement_3_source_data_1/Figure_4-figure supplement_3_ source_data_1_ Figure_D_GAPDH.jpg
- Figure_4-Figure Supplement_3_source_data_1/Figure_4-figure supplement_3_ source_data_1_ Figure_D_IBTK.jpg
- Figure_4-Figure Supplement_3_source_data_1/Figure_4-figure supplement_3_ source_data_1_ Figure_D_IRF1.jpg
- Figure_4-Figure Supplement_3_source_data_1/Figure_4-figure supplement_3_ source_data_1_ Figure_D_PD-L1.jpg
- Figure_4-Figure Supplement_3_source_data_1/Figure_4-figure supplement_3_ source_data_1_ Figure_D_STAT1.jpg
