# Supplementary material for: mTORC1/S6K1 signaling promotes sustained oncogenic translation through modulating CRL3IBTK-mediated ubiquitination of eIF4A1 in cancer cells
Source: eLife. 2024 May 13;12:RP92236. doi: 10.7554/eLife.92236 (PMC11090508; doi:10.7554/eLife.92236)
Supplement: Figure 5—source data 1. [file elife-92236-fig5-data1.zip]

Archive with 40 entries (40 files):
- Figure_5-source_data_1/Figure_5-source_data_1_ Figure_5B_FLAG.jpg
- Figure_5-source_data_1/Figure_5-source_data_1_ Figure_5B_Myc.jpg
- Figure_5-source_data_1/Figure_5-source_data_1_ Figure_5C_FLAG.jpg
- Figure_5-source_data_1/Figure_5-source_data_1_ Figure_5C_IBTK.jpg
- Figure_5-source_data_1/Figure_5-source_data_1_ Figure_5D_Deptor.jpg
- Figure_5-source_data_1/Figure_5-source_data_1_ Figure_5D_FLAG.jpg
- Figure_5-source_data_1/Figure_5-source_data_1_ Figure_5D_mLST8.jpg
- Figure_5-source_data_1/Figure_5-source_data_1_ Figure_5D_mTOR.jpg
- Figure_5-source_data_1/Figure_5-source_data_1_ Figure_5D_Raptor.jpg
- Figure_5-source_data_1/Figure_5-source_data_1_ Figure_5D_S6K1.jpg
- Figure_5-source_data_1/Figure_5-source_data_1_ Figure_5E_IBTK.jpg
- Figure_5-source_data_1/Figure_5-source_data_1_ Figure_5E_mTOR.jpg
- Figure_5-source_data_1/Figure_5-source_data_1_ Figure_5F_AA- FLAG.jpg
- Figure_5-source_data_1/Figure_5-source_data_1_ Figure_5F_Phos-tag FLAG.jpg
- Figure_5-source_data_1/Figure_5-source_data_1_ Figure_5F_Rapa-FLAG.jpg
- Figure_5-source_data_1/Figure_5-source_data_1_ Figure_5G_FLAG.jpg
- Figure_5-source_data_1/Figure_5-source_data_1_ Figure_5G_Phos-tag FLAG.jpg
- Figure_5-source_data_1/Figure_5-source_data_1_ Figure_5H_FLAG.jpg
- Figure_5-source_data_1/Figure_5-source_data_1_ Figure_5H_Phos-tag FLAG.jpg
- Figure_5-source_data_1/Figure_5-source_data_1_ Figure_5H_p-S6K1.jpg
- Figure_5-source_data_1/Figure_5-source_data_1_ Figure_5H_Raptor.jpg
- Figure_5-source_data_1/Figure_5-source_data_1_ Figure_5K_FLAG.jpg
- Figure_5-source_data_1/Figure_5-source_data_1_ Figure_5K_Phos-tag FLAG.jpg
- Figure_5-source_data_1/Figure_5-source_data_1_ Figure_5L_IP IBTK.jpg
- Figure_5-source_data_1/Figure_5-source_data_1_ Figure_5L_IP p-IBTK.jpg
- Figure_5-source_data_1/Figure_5-source_data_1_ Figure_5L_WCL IBTK.jpg
- Figure_5-source_data_1/Figure_5-source_data_1_ Figure_5M_IP HA.jpg
- Figure_5-source_data_1/Figure_5-source_data_1_ Figure_5M_IP PA.jpg
- Figure_5-source_data_1/Figure_5-source_data_1_ Figure_5M_WCL FLAG.jpg
- Figure_5-source_data_1/Figure_5-source_data_1_ Figure_5M_WCL PA.jpg
- Figure_5-source_data_1/Figure_5-source_data_1_ Figure_5M_WCL p-S6K1.jpg
- Figure_5-source_data_1/Figure_5-source_data_1_ Figure_5N_IP HA.jpg
- Figure_5-source_data_1/Figure_5-source_data_1_ Figure_5N_IP PA.jpg
- Figure_5-source_data_1/Figure_5-source_data_1_ Figure_5N_WCL FLAG.jpg
- Figure_5-source_data_1/Figure_5-source_data_1_ Figure_5N_WCL PA.jpg
- Figure_5-source_data_1/Figure_5-source_data_1_ Figure_5N_WCL p-S6K1.jpg
- Figure_5-source_data_1/Figure_5-source_data_1_ Figure_5O_IP HA.jpg
- Figure_5-source_data_1/Figure_5-source_data_1_ Figure_5O_IP PA.jpg
- Figure_5-source_data_1/Figure_5-source_data_1_ Figure_5O_WCL FLAG.jpg
- Figure_5-source_data_1/Figure_5-source_data_1_ Figure_5O_WCL PA.jpg
