# Supplementary material for: mTORC1/S6K1 signaling promotes sustained oncogenic translation through modulating CRL3IBTK-mediated ubiquitination of eIF4A1 in cancer cells
Source: eLife. 2024 May 13;12:RP92236. doi: 10.7554/eLife.92236 (PMC11090508; doi:10.7554/eLife.92236)
Supplement: Figure 6—source data 1. [file elife-92236-fig6-data1.zip]

Archive with 19 entries (19 files):
- Figure_6-source_data_1/Figure_6-source_data_1_ Figure_6A_Actin.jpg
- Figure_6-source_data_1/Figure_6-source_data_1_ Figure_6A_FLAG.jpg
- Figure_6-source_data_1/Figure_6-source_data_1_ Figure_6A_puromycin.jpg
- Figure_6-source_data_1/Figure_6-source_data_1_ Figure_6B_Actin.jpg
- Figure_6-source_data_1/Figure_6-source_data_1_ Figure_6B_CDK6.jpg
- Figure_6-source_data_1/Figure_6-source_data_1_ Figure_6B_EZH2.jpg
- Figure_6-source_data_1/Figure_6-source_data_1_ Figure_6B_IBTK.jpg
- Figure_6-source_data_1/Figure_6-source_data_1_ Figure_6B_MYC.jpg
- Figure_6-source_data_1/Figure_6-source_data_1_ Figure_6B_XIAP.jpg
- Figure_6-source_data_1/Figure_6-source_data_1_ Figure_6C_EIF4A1.jpg
- Figure_6-source_data_1/Figure_6-source_data_1_ Figure_6C_EIF4B.jpg
- Figure_6-source_data_1/Figure_6-source_data_1_ Figure_6C_EIF4E.jpg
- Figure_6-source_data_1/Figure_6-source_data_1_ Figure_6C_EIF4G.jpg
- Figure_6-source_data_1/Figure_6-source_data_1_ Figure_6C_IBTK.jpg
- Figure_6-source_data_1/Figure_6-source_data_1_ Figure_6D_eIF4A1.jpg
- Figure_6-source_data_1/Figure_6-source_data_1_ Figure_6D_eIF4B.jpg
- Figure_6-source_data_1/Figure_6-source_data_1_ Figure_6D_eIF4E.jpg
- Figure_6-source_data_1/Figure_6-source_data_1_ Figure_6D_eIF4G.jpg
- Figure_6-source_data_1/Figure_6-source_data_1_ Figure_6D_IBTK.jpg
